# Supplementary material for: Alternative splicing of apoptosis genes promotes human T cell survival
Source: eLife. 2022 Oct 20;11:e80953. doi: 10.7554/eLife.80953 (PMC9625086; doi:10.7554/eLife.80953)
Supplement: Figure 4—source data 2. [file elife-80953-fig4-data2.zip]

Archive with 3 entries (3 files):
- Figure 4 - source data 2 - Bim labeled - Figure 4C.jpg
- __MACOSX/._Figure 4 - source data 2 - Bim labeled - Figure 4C.jpg
- Figure 4 - source data 2 - Bim unlabeled - Figure 4C.jpg
