# Supplementary material for: Alternative splicing of apoptosis genes promotes human T cell survival
Source: eLife. 2022 Oct 20;11:e80953. doi: 10.7554/eLife.80953 (PMC9625086; doi:10.7554/eLife.80953)
Supplement: Figure 4—source data 3. [file elife-80953-fig4-data3.zip]

Archive with 2 entries (2 files):
- Figure 4 - source data 3 - Bax labeled - Figure 4D.jpg
- Figure 4 - source data 3 - Bax unlabeled - Figure 4D.jpg
