# Supplementary material for: Alternative splicing of apoptosis genes promotes human T cell survival
Source: eLife. 2022 Oct 20;11:e80953. doi: 10.7554/eLife.80953 (PMC9625086; doi:10.7554/eLife.80953)
Supplement: Figure 5—source data 1. [file elife-80953-fig5-data1.zip]

Archive with 2 entries (2 files):
- Figure 5 - source data 1 - CASP9 labeled - 5A.jpg
- Figure 5 - source data 1 - CASP9 unlabeled - 5A.jpg
