# Supplementary material for: Alternative splicing of apoptosis genes promotes human T cell survival
Source: eLife. 2022 Oct 20;11:e80953. doi: 10.7554/eLife.80953 (PMC9625086; doi:10.7554/eLife.80953)
Supplement: Figure 5—source data 2. [file elife-80953-fig5-data2.zip]

Archive with 2 entries (2 files):
- Figure 5 - source data 2 - Bim labeled - 5D.jpg
- Figure 5 - source data 2 - Bim unlabeled - 5D.jpg
