# Supplementary material for: Alternative splicing of apoptosis genes promotes human T cell survival
Source: eLife. 2022 Oct 20;11:e80953. doi: 10.7554/eLife.80953 (PMC9625086; doi:10.7554/eLife.80953)
Supplement: Figure 5—figure supplement 1—source data 1. [file elife-80953-fig5-figsupp1-data1.zip]

Archive with 6 entries (6 files):
- Figure 5 - figure supplemental 1 - source data 1 -  Bax clone - labeled.jpg
- Figure 5 - figure supplemental 1 - source data 1 -  Bax clone - unlabeled.jpg
- Figure 5 - figure supplemental 1 - source data 1 -  Bim clone - labeled.jpg
- Figure 5 - figure supplemental 1 - source data 1 -  Bim clone - unlabeled.jpg
- Figure 5 - figure supplemental 1 - source data 1 -  CASP9 clone - labeled.jpg
- Figure 5 - figure supplemental 1 - source data 1 -  CASP9 clone - Unlabeled.jpg
